# Supplementary material for: Molecular Mechanisms of Cassia fistula against Epithelial Ovarian Cancer Using Network Pharmacology and Molecular Docking Approaches
Source: Pharmaceutics. 2022 Sep 19;14(9):1970. doi: 10.3390/pharmaceutics14091970 (PMC9500712; doi:10.3390/pharmaceutics14091970)
Supplement: Supplementary file 1 [file pharmaceutics-14-01970-s001.zip]

Archive with 1 entries (1 files):
- pharmaceutics-1865785-supplementary.pdf
